# Supplementary material for: Harnessing flow-induced vibrations for energy harvesting: Experimental and numerical insights using piezoelectric transducer
Source: PLoS One. 2024 Jun 10;19(6):e0304489. doi: 10.1371/journal.pone.0304489 (PMC11164365; doi:10.1371/journal.pone.0304489)
Supplement: S1 Table — (XLSX) [file pone.0304489.s001.xlsx]

## Sheet: Fig6
	Present Study		Wanderley and Soares (2015)
Ur	A/D	fvib/fn	A/D	fvib/fn
1	0.0025	0.165	-	-
2	0.012	0.33	-	0.316209
3	0.0443	0.51	0.0193548	0.483791
3.5	0.1153	0.69125	0.0516279	0.582968
4	0.3603	0.77	0.287558	0.723192
4.5	0.5355	0.855	0.496744	0.804866
5	0.5297	0.8875	0.497696	0.882793
6	0.4913	0.945	0.460369	0.946633
7	0.3946	0.9975	0.381567	1.00648
8	0.199	1.04	0.233641	1.03042
9	0.07	1.3275	0.0608295	1.26185
10	0.065	1.467	0.0511521	1.4414

## Sheet: Fig7
time	acceleration
0	-0.732805
0.0005	-0.564271
0.001	-0.321169
0.0015	-0.0810987
0.002	0.118354
0.0025	0.343874
0.003	0.588794
0.0035	0.78764
0.004	1.04893
0.0045	1.27324
0.005	1.47026
0.0055	1.7164
0.006	1.90494
0.0065	2.19169
0.007	2.38083
0.0075	2.61727
0.008	2.85794
0.0085	3.03133
0.009	3.26109
0.0095	3.49207
0.01	3.71031
0.0105	3.93887
0.011	4.14984
0.0115	4.34868
0.012	4.57602
0.0125	4.81064
0.013	4.97129
0.0135	5.14892
0.014	5.43324
0.0145	5.54601
0.015	5.78244
0.0155	5.94855
0.016	6.0504
0.0165	6.21469
0.017	6.37474
0.0175	6.52873
0.018	6.68756
0.0185	6.77789
0.019	6.91127
0.0195	7.06222
0.02	7.15134
0.0205	7.25622
0.021	7.28593
0.0215	7.43567
0.022	7.54419
0.0225	7.59754
0.023	7.70242
0.0235	7.71758
0.024	7.83034
0.0245	7.87157
0.025	7.9322
0.0255	7.9807
0.026	8.02011
0.0265	8.06376
0.027	8.13712
0.0275	8.1838
0.028	8.21048
0.0285	8.18502
0.029	8.15956
0.0295	8.22201
0.03	8.20503
0.0305	8.22868
0.031	8.20383
0.0315	8.17595
0.032	8.13776
0.0325	8.11594
0.033	8.00621
0.0335	7.95469
0.034	7.90498
0.0345	7.84679
0.035	7.70796
0.0355	7.63704
0.036	7.52853
0.0365	7.40547
0.037	7.38061
0.0375	7.24361
0.038	7.09145
0.0385	6.98233
0.039	6.81562
0.0395	6.71075
0.04	6.49918
0.0405	6.34944
0.041	6.25851
0.0415	6.0821
0.042	5.86689
0.0425	5.75353
0.043	5.54318
0.0435	5.4383
0.044	5.22431
0.0445	5.06851
0.045	4.89331
0.0455	4.72842
0.046	4.52291
0.0465	4.3362
0.047	4.10765
0.0475	3.89851
0.048	3.71543
0.0485	3.48871
0.049	3.31775
0.0495	3.11588
0.05	2.88067
0.0505	2.66364
0.051	2.47632
0.0515	2.19625
0.052	1.98346
0.0525	1.81615
0.053	1.53547
0.0535	1.31238
0.054	1.10141
0.0545	0.824371
0.055	0.629169
0.0555	0.343033
0.056	0.094483
0.0565	-0.158918
0.057	-0.368669
0.0575	-0.597821
0.058	-0.875469
0.0585	-1.06522
0.059	-1.34893
0.0595	-1.55928
0.06	-1.75328
0.0605	-2.09518
0.061	-2.30918
0.0615	-2.53106
0.062	-2.72141
0.0625	-2.90509
0.063	-3.13606
0.0635	-3.47251
0.064	-3.60709
0.0645	-3.78532
0.065	-4.04963
0.0655	-4.24423
0.066	-4.42549
0.0665	-4.5922
0.067	-4.80619
0.0675	-4.95775
0.068	-5.15901
0.0685	-5.27055
0.069	-5.45606
0.0695	-5.66641
0.07	-5.80948
0.0705	-5.99135
0.071	-6.18534
0.0715	-6.32052
0.072	-6.44783
0.0725	-6.59999
0.073	-6.76427
0.0735	-6.88369
0.074	-7.00797
0.0745	-7.1189
0.075	-7.22741
0.0755	-7.39049
0.076	-7.5772
0.0765	-7.60024
0.077	-7.71178
0.0775	-7.78028
0.078	-7.86454
0.0785	-7.95183
0.079	-8.0464
0.0795	-8.14158
0.08	-8.12096
0.0805	-8.23917
0.081	-8.27918
0.0815	-8.29554
0.082	-8.3113
0.0825	-8.3016
0.083	-8.32948
0.0835	-8.3319
0.084	-8.34766
0.0845	-8.30947
0.085	-8.24338
0.0855	-8.27187
0.086	-8.18821
0.0865	-8.17123
0.087	-8.12697
0.0875	-8.04634
0.088	-7.98572
0.0885	-7.88508
0.089	-7.85537
0.0895	-7.71775
0.09	-7.73351
0.0905	-7.57225
0.091	-7.45585
0.0915	-7.39947
0.092	-7.27761
0.0925	-7.12666
0.093	-7.08664
0.0935	-6.97873
0.094	-6.78898
0.0945	-6.72714
0.095	-6.57619
0.0955	-6.43736
0.096	-6.32035
0.0965	-6.17849
0.097	-6.00935
0.0975	-5.85657
0.098	-5.66015
0.0985	-5.49829
0.099	-5.31096
0.0995	-5.15334
0.1	-4.86658
0.1005	-4.67683
0.101	-4.56831
0.1015	-4.30703
0.102	-4.0712
0.1025	-3.86447
0.103	-3.64865
0.1035	-3.41646
0.104	-3.21276
0.1045	-2.99028
0.105	-2.7496
0.1055	-2.5065
0.106	-2.31493
0.1065	-2.03
0.107	-1.80447
0.1075	-1.61593
0.108	-1.35404
0.1085	-1.11882
0.109	-0.910274
0.1095	-0.721126
0.11	-0.496212
0.1105	-0.247048
0.111	0.0190892
0.1115	0.220967
0.112	0.398595
0.1125	0.604717
0.113	0.856305
0.1135	1.06667
0.114	1.21762
0.1145	1.46254
0.115	1.66806
0.1155	1.91965
0.116	2.16336
0.1165	2.3713
0.117	2.59197
0.1175	2.82537
0.118	3.0133
0.1185	3.23215
0.119	3.46737
0.1195	3.67956
0.12	3.88386
0.1205	4.13121
0.121	4.29792
0.1215	4.51556
0.122	4.72775
0.1225	4.91144
0.123	5.07876
0.1235	5.33156
0.124	5.46857
0.1245	5.65711
0.125	5.80322
0.1255	5.97842
0.126	6.12816
0.1265	6.27184
0.127	6.42946
0.1275	6.58163
0.128	6.64893
0.1285	6.78957
0.129	6.86414
0.1295	6.95508
0.13	7.12847
0.1305	7.15211
0.131	7.24123
0.1315	7.35278
0.132	7.42675
0.1325	7.51586
0.133	7.58801
0.1335	7.62014
0.134	7.72017
0.1345	7.77171
0.135	7.80748
0.1355	7.85113
0.136	7.88508
0.1365	7.86932
0.137	7.95905
0.1375	7.95057
0.138	7.98634
0.1385	8.00938
0.139	7.98998
0.1395	7.9821
0.14	8.04455
0.1405	8.00939
0.141	7.97726
0.1415	7.91846
0.142	7.88512
0.1425	7.82572
0.143	7.80814
0.1435	7.68993
0.144	7.66326
0.1445	7.53171
0.145	7.462
0.1455	7.34197
0.146	7.29893
0.1465	7.17647
0.147	7.05099
0.1475	6.94126
0.148	6.74849
0.1485	6.61148
0.149	6.51752
0.1495	6.36051
0.15	6.21866
0.1505	6.038
0.151	5.89312
0.1515	5.77127
0.152	5.58456
0.1525	5.4421
0.153	5.22568
0.1535	5.0426
0.154	4.90802
0.1545	4.74252
0.155	4.51943
0.1555	4.35879
0.156	4.16662
0.1565	3.97626
0.157	3.78834
0.1575	3.57313
0.158	3.35489
0.1585	3.18151
0.159	2.95842
0.1595	2.76019
0.16	2.59348
0.1605	2.39949
0.161	2.07637
0.1615	1.96907
0.162	1.6987
0.1625	1.46349
0.163	1.23615
0.1635	1.02519
0.164	0.786339
0.1645	0.538396
0.165	0.30197
0.1655	0.0491759
0.166	-0.160576
0.1665	-0.414582
0.167	-0.654039
0.1675	-0.90077
0.168	-1.08203
0.1685	-1.35604
0.169	-1.63187
0.1695	-1.78161
0.17	-2.05804
0.1705	-2.2484
0.171	-2.50968
0.1715	-2.717
0.172	-2.93888
0.1725	-3.13772
0.173	-3.33959
0.1735	-3.57117
0.174	-3.7694
0.1745	-3.95793
0.175	-4.11858
0.1755	-4.33561
0.176	-4.50959
0.1765	-4.69327
0.177	-4.87817
0.1775	-5.07034
0.178	-5.25706
0.1785	-5.45711
0.179	-5.51167
0.1795	-5.6711
0.18	-5.86873
0.1805	-6.0512
0.181	-6.17062
0.1815	-6.33309
0.182	-6.48343
0.1825	-6.62407
0.183	-6.7732
0.1835	-6.87747
0.184	-7.0175
0.1845	-7.11632
0.185	-7.24483
0.1855	-7.38062
0.186	-7.5437
0.1865	-7.54975
0.187	-7.66554
0.1875	-7.75768
0.188	-7.84619
0.1885	-7.90984
0.189	-8.0032
0.1895	-7.98016
0.19	-8.06199
0.1905	-8.11594
0.191	-8.11837
0.1915	-8.1317
0.192	-8.19959
0.1925	-8.16503
0.193	-8.1426
0.1935	-8.12805
0.194	-8.13168
0.1945	-8.07106
0.195	-8.0953
0.1955	-8.03467
0.196	-7.94677
0.1965	-7.88917
0.197	-7.86007
0.1975	-7.76913
0.198	-7.71336
0.1985	-7.62363
0.199	-7.52845
0.1995	-7.46722
0.2	-7.43145
0.2005	-7.27504
0.201	-7.20228
0.2015	-7.10286
0.202	-6.97009
0.2025	-6.87491
0.203	-6.7767
0.2035	-6.64029
0.204	-6.46691
0.2045	-6.41052
0.205	-6.27351
0.2055	-6.11043
0.206	-5.95099
0.2065	-5.86309
0.207	-5.68243
0.2075	-5.52723
0.208	-5.31383
0.2085	-5.13499
0.209	-4.97009
0.2095	-4.80883
0.21	-4.59544
0.2105	-4.3681
0.211	-4.15895
0.2115	-3.95949
0.212	-3.78611
0.2125	-3.57756
0.213	-3.28717
0.2135	-3.08833
0.214	-2.87857
0.2145	-2.60576
0.215	-2.36569
0.2155	-2.21413
0.216	-1.97164
0.2165	-1.72793
0.217	-1.53878
0.2175	-1.30841
0.218	-1.09683
0.2185	-0.899201
0.219	-0.617907
0.2195	-0.405723
0.22	-0.177171
0.2205	0.00106306
0.221	0.185967
0.2215	0.403
0.222	0.633371
0.2225	0.837673
0.223	1.07411
0.2235	1.32388
0.224	1.5112
0.2245	1.73672
0.225	1.92708
0.2255	2.19928
0.226	2.40359
0.2265	2.52969
0.227	2.80007
0.2275	3.04862
0.228	3.25232
0.2285	3.44935
0.229	3.67608
0.2295	3.86583
0.23	4.03801
0.2305	4.29869
0.231	4.46722
0.2315	4.69759
0.232	4.82369
0.2325	5.03709
0.233	5.24685
0.2335	5.42872
0.234	5.58331
0.2345	5.71366
0.235	5.85733
0.2355	6.03799
0.236	6.15197
0.2365	6.30595
0.237	6.41205
0.2375	6.52724
0.238	6.71517
0.2385	6.73397
0.239	6.83642
0.2395	6.99829
0.24	7.05164
0.2405	7.1062
0.241	7.21109
0.2415	7.29293
0.242	7.35598
0.2425	7.42025
0.243	7.4839
0.2435	7.49057
0.244	7.61789
0.2445	7.63062
0.245	7.66457
0.2455	7.71611
0.246	7.72156
0.2465	7.8313
0.247	7.80159
0.2475	7.81918
0.248	7.78281
0.2485	7.79433
0.249	7.82525
0.2495	7.82162
0.25	7.80404
0.2505	7.79192
0.251	7.73554
0.2515	7.62582
0.252	7.64522
0.2525	7.55308
0.253	7.54944
0.2535	7.40638
0.254	7.37728
0.2545	7.26998
0.255	7.13844
0.2555	7.04751
0.256	6.98022
0.2565	6.83897
0.257	6.72197
0.2575	6.60861
0.258	6.45766
0.2585	6.3152
0.259	6.15819
0.2595	5.98239
0.26	5.89206
0.2605	5.7393
0.261	5.54895
0.2615	5.42831
0.262	5.26524
0.2625	5.11308
0.263	4.95607
0.2635	4.75117
0.264	4.54626
0.2645	4.4232
0.265	4.22012
0.2655	4.05523
0.266	3.7988
0.2665	3.65694
0.267	3.51267
0.2675	3.26715
0.268	3.07073
0.2685	2.90705
0.269	2.67184
0.2695	2.47058
0.27	2.26386
0.2705	2.04986
0.271	1.77767
0.2715	1.63339
0.272	1.38908
0.2725	1.16539
0.273	0.929567
0.2735	0.715572
0.274	0.450654
0.2745	0.249389
0.275	0.0535808
0.2755	-0.238619
0.276	-0.460494
0.2765	-0.662365
0.277	-0.914553
0.2775	-1.18068
0.278	-1.34254
0.2785	-1.58564
0.279	-1.86268
0.2795	-2.01545
0.28	-2.28279
0.2805	-2.48587
0.281	-2.68411
0.2815	-2.98419
0.282	-3.11937
0.2825	-3.30851
0.283	-3.51402
0.2835	-3.74741
0.284	-3.9214
0.2845	-4.08023
0.285	-4.26209
0.2855	-4.49427
0.286	-4.67129
0.2865	-4.81739
0.287	-4.96349
0.2875	-5.16899
0.288	-5.33631
0.2885	-5.46543
0.289	-5.61577
0.2895	-5.80249
0.29	-5.94919
0.2905	-6.0286
0.291	-6.19713
0.2915	-6.38748
0.292	-6.49297
0.2925	-6.63846
0.293	-6.78759
0.2935	-6.86033
0.294	-7.00643
0.2945	-7.08281
0.295	-7.17738
0.2955	-7.32832
0.296	-7.39076
0.2965	-7.47563
0.297	-7.55626
0.2975	-7.61263
0.298	-7.75449
0.2985	-7.78722
0.299	-7.84905
0.2995	-7.82358
0.3	-7.91027
0.3005	-7.94179
0.301	-7.94361
0.3015	-7.91269
0.302	-7.98725
0.3025	-7.89631
0.303	-7.92904
0.3035	-7.89024
0.304	-7.89024
0.3045	-7.8678
0.305	-7.7993
0.3055	-7.76171
0.306	-7.6835
0.3065	-7.67986
0.307	-7.60226
0.3075	-7.49677
0.308	-7.44645
0.3085	-7.41129
0.309	-7.26154
0.3095	-7.26093
0.31	-7.09725
0.3105	-6.98752
0.311	-6.9475
0.3115	-6.84505
0.312	-6.66924
0.3125	-6.59649
0.313	-6.46675
0.3135	-6.32428
0.314	-6.21819
0.3145	-6.05996
0.315	-5.93689
0.3155	-5.76654
0.316	-5.67681
0.3165	-5.52525
0.317	-5.31549
0.3175	-5.15908
0.318	-5.02389
0.3185	-4.73532
0.319	-4.60559
0.3195	-4.45099
0.32	-4.24002
0.3205	-4.06058
0.321	-3.83627
0.3215	-3.56164
0.322	-3.3925
0.3225	-3.19608
0.323	-2.97298
0.3235	-2.75353
0.324	-2.5377
0.3245	-2.32067
0.325	-2.07939
0.3255	-1.83871
0.326	-1.63926
0.3265	-1.40586
0.327	-1.20519
0.3275	-0.931174
0.328	-0.7978
0.3285	-0.580161
0.329	-0.321297
0.3295	-0.107901
0.33	0.073971
0.3305	0.295248
0.331	0.517738
0.3315	0.705065
0.332	0.898456
0.3325	1.15308
0.333	1.35617
0.3335	1.53864
0.334	1.79084
0.3345	1.9721
0.335	2.1273
0.3355	2.3989
0.336	2.59714
0.3365	2.78507
0.337	3.0021
0.3375	3.23187
0.338	3.42405
0.3385	3.6429
0.339	3.83083
0.3395	3.99028
0.34	4.25399
0.3405	4.39464
0.341	4.59167
0.3415	4.77232
0.342	4.97905
0.3425	5.11667
0.343	5.29006
0.3435	5.47556
0.344	5.60227
0.3445	5.79445
0.345	5.9545
0.3455	6.06301
0.346	6.20427
0.3465	6.33764
0.347	6.42616
0.3475	6.51042
0.348	6.63774
0.3485	6.73898
0.349	6.79658
0.3495	6.9057
0.35	6.98936
0.3505	7.03483
0.351	7.14699
0.3515	7.21186
0.352	7.24824
0.3525	7.34402
0.353	7.41253
0.3535	7.40829
0.354	7.47498
0.3545	7.52227
0.355	7.56774
0.3555	7.59017
0.356	7.63868
0.3565	7.59321
0.357	7.61443
0.3575	7.63141
0.358	7.66718
0.3585	7.58474
0.359	7.58232
0.3595	7.6096
0.36	7.55626
0.3605	7.54595
0.361	7.50898
0.3615	7.45866
0.362	7.41199
0.3625	7.2962
0.363	7.18708
0.3635	7.12707
0.364	7.09131
0.3645	6.94521
0.365	6.88095
0.3655	6.79305
0.366	6.70637
0.3665	6.51541
0.367	6.40811
0.3675	6.30445
0.368	6.1438
0.3685	6.02013
0.369	5.85949
0.3695	5.68489
0.37	5.54183
0.3705	5.41149
0.371	5.26721
0.3715	5.06534
0.372	4.91379
0.3725	4.7495
0.373	4.55855
0.3735	4.447
0.374	4.24695
0.3745	4.04569
0.375	3.91111
0.3755	3.70681
0.376	3.49161
0.3765	3.29701
0.377	3.13333
0.3775	2.96298
0.378	2.68412
0.3785	2.57561
0.379	2.32524
0.3795	2.12034
0.38	1.90816
0.3805	1.69235
0.381	1.5117
0.3815	1.2583
0.382	1.06188
0.3825	0.873349
0.383	0.618129
0.3835	0.376248
0.384	0.191351
0.3845	-0.0553803
0.385	-0.265738
0.3855	-0.472458
0.386	-0.685848
0.3865	-0.94531
0.387	-1.15142
0.3875	-1.45757
0.388	-1.62488
0.3885	-1.84312
0.389	-2.05166
0.3895	-2.27596
0.39	-2.52572
0.3905	-2.74275
0.391	-2.96584
0.3915	-3.07981
0.392	-3.29138
0.3925	-3.52113
0.393	-3.74786
0.3935	-3.90972
0.394	-4.0837
0.3945	-4.2783
0.395	-4.43592
0.3955	-4.58141
0.396	-4.76448
0.3965	-4.91058
0.397	-5.08942
0.3975	-5.23733
0.398	-5.41495
0.3985	-5.54165
0.399	-5.67623
0.3995	-5.84173
0.4	-6.00783
0.4005	-6.13877
0.401	-6.27517
0.4015	-6.41884
0.402	-6.52493
0.4025	-6.68376
0.403	-6.77287
0.4035	-6.86259
0.404	-7.03536
0.4045	-7.11235
0.405	-7.16024
0.4055	-7.27299
0.406	-7.35725
0.4065	-7.40757
0.407	-7.47789
0.4075	-7.57791
0.408	-7.58155
0.4085	-7.71128
0.409	-7.68581
0.4095	-7.7828
0.41	-7.81614
0.4105	-7.81735
0.411	-7.73672
0.4115	-7.83553
0.412	-7.77309
0.4125	-7.77005
0.413	-7.7361
0.4135	-7.70033
0.414	-7.68759
0.4145	-7.63545
0.415	-7.61545
0.4155	-7.54876
0.416	-7.5051
0.4165	-7.43842
0.417	-7.31232
0.4175	-7.26806
0.418	-7.19591
0.4185	-7.09225
0.419	-6.97281
0.4195	-6.92613
0.42	-6.83156
0.4205	-6.69818
0.421	-6.61028
0.4215	-6.54238
0.422	-6.33686
0.4225	-6.2538
0.423	-6.16286
0.4235	-5.98645
0.424	-5.87914
0.4245	-5.79912
0.425	-5.59178
0.4255	-5.47417
0.426	-5.30624
0.4265	-5.1371
0.427	-5.00494
0.4275	-4.81882
0.428	-4.65271
0.4285	-4.45993
0.429	-4.27563
0.4295	-4.08103
0.43	-3.83853
0.4305	-3.70577
0.431	-3.50207
0.4315	-3.32929
0.432	-3.05952
0.4325	-2.85521
0.433	-2.61999
0.4335	-2.43206
0.434	-2.22169
0.4345	-1.99921
0.435	-1.75914
0.4355	-1.57181
0.436	-1.31294
0.4365	-1.0947
0.437	-0.932832
0.4375	-0.67215
0.438	-0.505434
0.4385	-0.315074
0.439	-0.0228686
0.4395	0.145061
0.44	0.319051
0.4405	0.593677
0.441	0.750693
0.4415	0.923473
0.442	1.15506
0.4425	1.36845
0.443	1.59215
0.4435	1.76978
0.444	2.02198
0.4445	2.1796
0.445	2.39239
0.4455	2.5785
0.446	2.81979
0.4465	2.98953
0.447	3.21566
0.4475	3.37389
0.448	3.57213
0.4485	3.7831
0.449	3.99529
0.4495	4.17958
0.45	4.39722
0.4505	4.55181
0.451	4.77188
0.4515	4.92708
0.452	5.10289
0.4525	5.2308
0.453	5.37933
0.4535	5.54908
0.454	5.65699
0.4545	5.82795
0.455	5.94011
0.4555	6.07288
0.456	6.22565
0.4565	6.34508
0.457	6.43541
0.4575	6.52453
0.458	6.61789
0.4585	6.69125
0.459	6.75006
0.4595	6.8701
0.46	6.97195
0.4605	7.00347
0.461	7.06895
0.4615	7.11018
0.462	7.18899
0.4625	7.21991
0.463	7.33752
0.4635	7.31934
0.464	7.38967
0.4645	7.38846
0.465	7.42544
0.4655	7.46424
0.466	7.48304
0.4665	7.47092
0.467	7.49214
0.4675	7.4194
0.468	7.50427
0.4685	7.46305
0.469	7.42426
0.4695	7.44366
0.47	7.37395
0.4705	7.33636
0.471	7.24604
0.4715	7.18906
0.472	7.17875
0.4725	7.05509
0.473	7.00053
0.4735	6.91202
0.474	6.74289
0.4745	6.65984
0.475	6.5489
0.4755	6.4804
0.476	6.39068
0.4765	6.28884
0.477	6.10637
0.4775	6.01605
0.478	5.90026
0.4785	5.69111
0.479	5.58139
0.4795	5.41408
0.48	5.23888
0.4805	5.1043
0.481	4.91577
0.4815	4.77816
0.482	4.65509
0.4825	4.49687
0.483	4.24529
0.4835	4.09919
0.484	3.93673
0.4845	3.76638
0.485	3.57967
0.4855	3.35294
0.486	3.15774
0.4865	3.03104
0.487	2.80674
0.4875	2.62548
0.488	2.41391
0.4885	2.18597
0.489	2.03563
0.4895	1.7895
0.49	1.62704
0.4905	1.38516
0.491	1.16995
0.4915	0.981414
0.492	0.741352
0.4925	0.510381
0.493	0.34246
0.4935	0.0842101
0.494	-0.106748
0.4945	-0.34075
0.495	-0.589906
0.4955	-0.833607
0.496	-0.993647
0.4965	-1.24765
0.497	-1.44649
0.4975	-1.64109
0.498	-1.86175
0.4985	-2.05695
0.499	-2.31339
0.4995	-2.48434
0.5	-2.69833
0.5005	-2.92324
0.501	-3.14633
0.5015	-3.29243
0.502	-3.48581
0.5025	-3.65373
0.503	-3.84287
0.5035	-4.04656
0.504	-4.20903
0.5045	-4.40484
0.505	-4.56427
0.5055	-4.75099
0.506	-4.88314
0.5065	-5.01045
0.507	-5.14745
0.5075	-5.29294
0.508	-5.4936
0.5085	-5.63667
0.509	-5.7761
0.5095	-5.91128
0.51	-6.06283
0.5105	-6.13982
0.511	-6.26167
0.5115	-6.40292
0.512	-6.5478
0.5125	-6.62358
0.513	-6.73997
0.5135	-6.81756
0.514	-6.97882
0.5145	-7.04186
0.515	-7.11643
0.5155	-7.231
0.516	-7.31162
0.5165	-7.36194
0.517	-7.44317
0.5175	-7.44377
0.518	-7.53773
0.5185	-7.62381
0.519	-7.59047
0.5195	-7.5941
0.52	-7.6529
0.5205	-7.61471
0.521	-7.62743
0.5215	-7.61591
0.522	-7.56499
0.5225	-7.56134
0.523	-7.5668
0.5235	-7.50071
0.524	-7.46919
0.5245	-7.41462
0.525	-7.34248
0.5255	-7.27518
0.526	-7.27821
0.5265	-7.18849
0.527	-7.05814
0.5275	-7.05026
0.528	-6.94417
0.5285	-6.812
0.529	-6.75259
0.5295	-6.65135
0.53	-6.54828
0.5305	-6.41248
0.531	-6.34337
0.5315	-6.2494
0.532	-6.07238
0.5325	-5.98993
0.533	-5.80745
0.5335	-5.71469
0.534	-5.61042
0.5345	-5.44613
0.535	-5.26729
0.5355	-5.103
0.536	-5.02055
0.5365	-4.78532
0.537	-4.69924
0.5375	-4.48584
0.538	-4.31427
0.5385	-4.12149
0.539	-3.93719
0.5395	-3.75593
0.54	-3.48797
0.5405	-3.34672
0.541	-3.07633
0.5415	-2.87385
0.542	-2.74108
0.5425	-2.48161
0.543	-2.27367
0.5435	-2.06573
0.544	-1.88629
0.5445	-1.65167
0.545	-1.46738
0.5455	-1.2273
0.546	-1.02785
0.5465	-0.905997
0.547	-0.570142
0.5475	-0.363415
0.548	-0.179118
0.5485	-0.0299827
0.549	0.152496
0.5495	0.356192
0.55	0.578682
0.5505	0.836939
0.551	1.01154
0.5515	1.17765
0.552	1.43045
0.5525	1.60262
0.553	1.82087
0.5535	1.98213
0.554	2.26281
0.5545	2.37618
0.555	2.62534
0.5555	2.81207
0.556	3.04122
0.5565	3.19097
0.557	3.40254
0.5575	3.54441
0.558	3.74446
0.5585	3.98817
0.559	4.10336
0.5595	4.32342
0.56	4.46347
0.5605	4.68414
0.561	4.90178
0.5615	4.93815
0.562	5.17944
0.5625	5.25522
0.563	5.44618
0.5635	5.57471
0.564	5.71111
0.5645	5.8457
0.565	6.0112
0.5655	6.06455
0.566	6.28462
0.5665	6.3119
0.567	6.37253
0.5675	6.45074
0.568	6.62836
0.5685	6.64534
0.569	6.73871
0.5695	6.80721
0.57	6.90542
0.5705	6.92119
0.571	7.02547
0.5715	7.03396
0.572	7.04063
0.5725	7.15097
0.573	7.19401
0.5735	7.23403
0.574	7.25707
0.5745	7.25525
0.575	7.3183
0.5755	7.30557
0.576	7.2977
0.5765	7.29891
0.577	7.33711
0.5775	7.23951
0.578	7.22436
0.5785	7.22618
0.579	7.22194
0.5795	7.14859
0.58	7.13889
0.5805	7.06615
0.581	7.01584
0.5815	6.92187
0.582	6.88368
0.5825	6.8358
0.583	6.73517
0.5835	6.61514
0.584	6.52239
0.5845	6.37568
0.585	6.28839
0.5855	6.13684
0.586	6.07015
0.5865	5.94224
0.587	5.76887
0.5875	5.64641
0.588	5.51244
0.5885	5.41484
0.589	5.2166
0.5895	5.07172
0.59	4.93229
0.5905	4.78559
0.591	4.70617
0.5915	4.49703
0.592	4.29576
0.5925	4.14118
0.593	4.01266
0.5935	3.8017
0.594	3.63499
0.5945	3.48101
0.595	3.26035
0.5955	3.03786
0.596	2.88025
0.5965	2.72142
0.597	2.46135
0.5975	2.31162
0.598	2.09095
0.5985	1.90181
0.599	1.73389
0.5995	1.49383
0.6	1.31621
0.6005	1.07008
0.601	0.906403
0.6015	0.672401
0.602	0.480837
0.6025	0.24623
0.603	0.034053
0.6035	-0.168424
0.604	-0.393937
0.6045	-0.627332
0.605	-0.875276
0.6055	-1.03592
0.606	-1.27296
0.6065	-1.50817
0.607	-1.68276
0.6075	-1.92828
0.608	-2.09135
0.6085	-2.25988
0.609	-2.50479
0.6095	-2.69454
0.61	-2.90308
0.6105	-3.09525
0.611	-3.20618
0.6115	-3.46868
0.612	-3.65964
0.6125	-3.82392
0.613	-4.00457
0.6135	-4.13794
0.614	-4.31738
0.6145	-4.49258
0.615	-4.66535
0.6155	-4.80053
0.616	-4.9533
0.6165	-5.14365
0.617	-5.29642
0.6175	-5.39947
0.618	-5.56861
0.6185	-5.6753
0.619	-5.81776
0.6195	-5.96265
0.62	-6.03296
0.6205	-6.18634
0.621	-6.28212
0.6215	-6.39184
0.622	-6.51187
0.6225	-6.60705
0.623	-6.70768
0.6235	-6.82589
0.624	-6.86226
0.6245	-7.05019
0.625	-7.05685
0.6255	-7.13687
0.626	-7.18658
0.6265	-7.29691
0.627	-7.28781
0.6275	-7.35449
0.628	-7.35024
0.6285	-7.38055
0.629	-7.41632
0.6295	-7.4442
0.63	-7.39509
0.6305	-7.42904
0.631	-7.43691
0.6315	-7.43267
0.632	-7.36658
0.6325	-7.37446
0.633	-7.27989
0.6335	-7.26958
0.634	-7.18713
0.6345	-7.15742
0.635	-7.08527
0.6355	-7.08284
0.636	-7.03737
0.6365	-6.90764
0.637	-6.83186
0.6375	-6.76214
0.638	-6.66332
0.6385	-6.54934
0.639	-6.45537
0.6395	-6.34382
0.64	-6.25531
0.6405	-6.15831
0.641	-6.00917
0.6415	-5.8855
0.642	-5.82548
0.6425	-5.68059
0.643	-5.50114
0.6435	-5.38656
0.644	-5.30714
0.6445	-5.1283
0.645	-4.89247
0.6455	-4.81972
0.646	-4.61542
0.6465	-4.47902
0.647	-4.31472
0.6475	-4.11588
0.648	-4.00311
0.6485	-3.76608
0.649	-3.60239
0.6495	-3.35808
0.65	-3.23561
0.6505	-2.96948
0.651	-2.79185
0.6515	-2.62816
0.652	-2.38203
0.6525	-2.14499
0.653	-1.98191
0.6535	-1.75276
0.654	-1.53208
0.6545	-1.34476
0.655	-1.1162
0.6555	-0.953731
0.656	-0.747611
0.6565	-0.577863
0.657	-0.345068
0.6575	-0.17047
0.658	0.0338322
0.6585	0.23571
0.659	0.454562
0.6595	0.614004
0.66	0.901966
0.6605	1.03716
0.661	1.25904
0.6615	1.42333
0.662	1.64097
0.6625	1.82709
0.663	1.98532
0.6635	2.22175
0.664	2.39332
0.6645	2.62429
0.665	2.81768
0.6655	3.01532
0.666	3.159
0.6665	3.36754
0.667	3.58094
0.6675	3.70461
0.668	3.87618
0.6685	4.1799
0.669	4.27327
0.6695	4.42907
0.67	4.61094
0.6705	4.79888
0.671	4.92316
0.6715	5.09957
0.672	5.23355
0.6725	5.36753
0.673	5.4803
0.6735	5.59548
0.674	5.76463
0.6745	5.89072
0.675	5.99197
0.6755	6.09806
0.676	6.23447
0.6765	6.25629
0.677	6.41634
0.6775	6.47636
0.678	6.56366
0.6785	6.65339
0.679	6.66915
0.6795	6.7613
0.68	6.85224
0.6805	6.87043
0.681	6.94379
0.6815	7.0032
0.682	7.01715
0.6825	7.0214
0.683	7.06566
0.6835	7.06566
0.684	7.11355
0.6845	7.11901
0.685	7.08567
0.6855	7.1463
0.686	7.1263
0.6865	7.11781
0.687	7.12449
0.6875	7.04992
0.688	7.03356
0.6885	7.0075
0.689	7.01053
0.6895	6.92263
0.69	6.91415
0.6905	6.81109
0.691	6.78503
0.6915	6.66863
0.692	6.57589
0.6925	6.55225
0.693	6.44798
0.6935	6.28369
0.694	6.25217
0.6945	6.04909
0.695	6.02848
0.6955	5.88299
0.696	5.71689
0.6965	5.69203
0.697	5.50956
0.6975	5.40166
0.698	5.22646
0.6985	5.08461
0.699	4.94154
0.6995	4.78756
0.7	4.58812
0.7005	4.47657
0.701	4.2747
0.7015	4.17165
0.702	4.02737
0.7025	3.78852
0.703	3.65818
0.7035	3.45146
0.704	3.27687
0.7045	3.07318
0.705	2.89132
0.7055	2.724
0.706	2.58518
0.7065	2.38755
0.707	2.1584
0.7075	1.97229
0.708	1.71586
0.7085	1.59522
0.709	1.44185
0.7095	1.19815
0.71	1.01083
0.7105	0.798655
0.711	0.590115
0.7115	0.345809
0.712	0.166974
0.7125	-0.0652071
0.713	-0.284053
0.7135	-0.426513
0.714	-0.693857
0.7145	-0.88239
0.715	-1.06789
0.7155	-1.30796
0.716	-1.56196
0.7165	-1.70867
0.717	-1.95055
0.7175	-2.12029
0.718	-2.31367
0.7185	-2.4919
0.719	-2.74106
0.7195	-2.91807
0.72	-3.10418
0.7205	-3.29211
0.721	-3.44305
0.7215	-3.66675
0.722	-3.79527
0.7225	-3.97774
0.723	-4.11353
0.7235	-4.31419
0.724	-4.51848
0.7245	-4.62033
0.725	-4.79674
0.7255	-4.9101
0.726	-5.11864
0.7265	-5.26352
0.727	-5.36476
0.7275	-5.5151
0.728	-5.64725
0.7285	-5.80911
0.729	-5.89034
0.7295	-5.98249
0.73	-6.11404
0.7305	-6.2377
0.731	-6.34621
0.7315	-6.43351
0.732	-6.55657
0.7325	-6.61113
0.733	-6.75298
0.7335	-6.853
0.734	-6.87179
0.7345	-6.91423
0.735	-7.02698
0.7355	-7.05486
0.736	-7.08517
0.7365	-7.14822
0.737	-7.19186
0.7375	-7.20641
0.738	-7.27854
0.7385	-7.27975
0.739	-7.24216
0.7395	-7.28096
0.74	-7.2464
0.7405	-7.21972
0.741	-7.21487
0.7415	-7.2476
0.742	-7.18819
0.7425	-7.1118
0.743	-7.12028
0.7435	-7.04875
0.744	-6.98448
0.7445	-6.90021
0.745	-6.86262
0.7455	-6.82382
0.746	-6.73288
0.7465	-6.608
0.747	-6.53888
0.7475	-6.51039
0.748	-6.38853
0.7485	-6.30911
0.749	-6.19938
0.7495	-6.05873
0.75	-5.97325
0.7505	-5.8617
0.751	-5.72893
0.7515	-5.61496
0.752	-5.50705
0.7525	-5.36943
0.753	-5.19726
0.7535	-5.06509
0.754	-5.00568
0.7545	-4.79289
0.755	-4.59526
0.7555	-4.50978
0.756	-4.29577
0.7565	-4.16422
0.757	-4.00296
0.7575	-3.77077
0.758	-3.55616
0.7585	-3.45916
0.759	-3.21182
0.7595	-3.07541
0.76	-2.86323
0.7605	-2.65953
0.761	-2.43583
0.7615	-2.29882
0.762	-2.06481
0.7625	-1.85141
0.763	-1.67439
0.7635	-1.48646
0.764	-1.26639
0.7645	-1.05906
0.765	-0.860818
0.7655	-0.623173
0.766	-0.454031
0.7665	-0.220024
0.767	-0.0472454
0.7675	0.140689
0.768	0.294069
0.7685	0.498371
0.769	0.679031
0.7695	0.879696
0.77	1.13553
0.7705	1.31013
0.771	1.46957
0.7715	1.67205
0.772	1.88848
0.7725	2.08975
0.773	2.26071
0.7735	2.47835
0.774	2.63718
0.7745	2.82269
0.775	2.98032
0.7755	3.18826
0.776	3.37377
0.7765	3.51442
0.777	3.75327
0.7775	3.94606
0.778	4.10732
0.7785	4.22735
0.779	4.42802
0.7795	4.58019
0.78	4.66931
0.7805	4.86755
0.781	5.04396
0.7815	5.15006
0.782	5.29192
0.7825	5.42832
0.783	5.54533
0.7835	5.66476
0.784	5.76479
0.7845	5.92362
0.785	5.97334
0.7855	6.08428
0.786	6.15764
0.7865	6.33163
0.787	6.41651
0.7875	6.45652
0.788	6.51715
0.7885	6.54928
0.789	6.63537
0.7895	6.7057
0.79	6.74207
0.7905	6.78269
0.791	6.86393
0.7915	6.90819
0.792	6.92395
0.7925	6.92638
0.793	6.91669
0.7935	6.9858
0.794	7.01248
0.7945	6.95004
0.795	6.96096
0.7955	6.97369
0.796	6.98218
0.7965	6.95066
0.797	6.90944
0.7975	6.79244
0.798	6.85064
0.7985	6.79912
0.799	6.77305
0.7995	6.69788
0.8	6.62393
0.8005	6.57058
0.801	6.52027
0.8015	6.4839
0.802	6.34386
0.8025	6.2687
0.803	6.19292
0.8035	6.04258
0.804	5.90679
0.8045	5.84314
0.805	5.68855
0.8055	5.54367
0.806	5.47213
0.8065	5.32846
0.807	5.21571
0.8075	5.08477
0.808	4.9417
0.8085	4.74407
0.809	4.58282
0.8095	4.51492
0.81	4.33488
0.8105	4.08512
0.811	3.94872
0.8115	3.80808
0.812	3.6353
0.8125	3.4492
0.813	3.3522
0.8135	3.12305
0.814	2.94967
0.8145	2.7569
0.815	2.53744
0.8155	2.42408
0.816	2.27617
0.8165	2.06945
0.817	1.80877
0.8175	1.67177
0.818	1.44262
0.8185	1.2559
0.819	1.071
0.8195	0.845491
0.82	0.634527
0.8205	0.428413
0.821	0.245336
0.8215	0.0925693
0.822	-0.114151
0.8225	-0.345727
0.823	-0.574272
0.8235	-0.706427
0.824	-0.950733
0.8245	-1.17988
0.825	-1.3569
0.8255	-1.55089
0.826	-1.79459
0.8265	-1.9419
0.827	-2.17893
0.8275	-2.31715
0.828	-2.56146
0.8285	-2.71422
0.829	-2.92761
0.8295	-3.09189
0.83	-3.28346
0.8305	-3.47139
0.831	-3.61688
0.8315	-3.7945
0.832	-4.02304
0.8325	-4.08669
0.833	-4.30675
0.8335	-4.45588
0.834	-4.62198
0.8345	-4.74201
0.835	-4.86568
0.8355	-5.06695
0.836	-5.14575
0.8365	-5.29003
0.837	-5.4913
0.8375	-5.59193
0.838	-5.71559
0.8385	-5.83199
0.839	-5.92534
0.8395	-6.04901
0.84	-6.1163
0.8405	-6.24603
0.841	-6.33574
0.8415	-6.44426
0.842	-6.5461
0.8425	-6.61642
0.843	-6.67279
0.8435	-6.70795
0.844	-6.80858
0.8445	-6.83828
0.845	-6.87162
0.8455	-6.98923
0.846	-7.07228
0.8465	-7.03347
0.847	-7.07045
0.8475	-7.07287
0.848	-7.07469
0.8485	-7.105
0.849	-7.10257
0.8495	-7.10923
0.85	-7.07104
0.8505	-7.08255
0.851	-7.10377
0.8515	-6.98737
0.852	-6.95038
0.8525	-6.98615
0.853	-6.88187
0.8535	-6.83943
0.854	-6.84367
0.8545	-6.67635
0.855	-6.623
0.8555	-6.55025
0.856	-6.49629
0.8565	-6.39626
0.857	-6.31138
0.8575	-6.21499
0.858	-6.09677
0.8585	-6.04403
0.859	-5.9349
0.8595	-5.7791
0.86	-5.74818
0.8605	-5.60146
0.861	-5.40504
0.8615	-5.35169
0.862	-5.23347
0.8625	-5.04433
0.863	-4.93945
0.8635	-4.80243
0.864	-4.546
0.8645	-4.4787
0.865	-4.30047
0.8655	-4.13375
0.866	-3.94582
0.8665	-3.79971
0.867	-3.62148
0.8675	-3.40808
0.868	-3.24318
0.8685	-3.11345
0.869	-2.91278
0.8695	-2.69029
0.87	-2.58117
0.8705	-2.3023
0.871	-2.12588
0.8715	-1.94037
0.872	-1.76577
0.8725	-1.56087
0.873	-1.38384
0.8735	-1.13832
0.874	-0.980088
0.8745	-0.801854
0.875	-0.552083
0.8755	-0.368393
0.876	-0.172577
0.8765	0.0468815
0.877	0.211173
0.8775	0.4082
0.878	0.607653
0.8785	0.803468
0.879	0.992615
0.8795	1.21692
0.88	1.34302
0.8805	1.56309
0.881	1.77527
0.8815	1.96321
0.882	2.07475
0.8825	2.31361
0.883	2.5258
0.8835	2.68221
0.884	2.84771
0.8845	3.05504
0.885	3.22055
0.8855	3.3903
0.886	3.59399
0.8865	3.73767
0.887	3.91348
0.8875	4.07656
0.888	4.24752
0.8885	4.39666
0.889	4.53246
0.8895	4.6925
0.89	4.83133
0.8905	5.00047
0.891	5.11021
0.8915	5.22297
0.892	5.36665
0.8925	5.48305
0.893	5.57217
0.8935	5.6631
0.894	5.81345
0.8945	5.88923
0.895	5.98623
0.8955	6.10627
0.896	6.196
0.8965	6.27178
0.897	6.37605
0.8975	6.37969
0.898	6.43365
0.8985	6.54459
0.899	6.6125
0.8995	6.64948
0.9	6.71738
0.9005	6.72102
0.901	6.71921
0.9015	6.75861
0.902	6.83985
0.9025	6.80591
0.903	6.80894
0.9035	6.83077
0.904	6.80956
0.9045	6.80713
0.905	6.84048
0.9055	6.78714
0.906	6.77805
0.9065	6.76289
0.907	6.73259
0.9075	6.69743
0.908	6.63075
0.9085	6.61438
0.909	6.5574
0.9095	6.48102
0.91	6.36826
0.9105	6.33614
0.911	6.29674
0.9115	6.13912
0.912	6.10821
0.9125	5.95665
0.913	5.8342
0.9135	5.75842
0.914	5.6687
0.9145	5.51351
0.915	5.42864
0.9155	5.29588
0.916	5.21647
0.9165	5.05097
0.917	4.92003
0.9175	4.76181
0.918	4.61874
0.9185	4.48356
0.919	4.31139
0.9195	4.19742
0.92	4.0392
0.9205	3.86097
0.921	3.70942
0.9215	3.52271
0.922	3.34387
0.9225	3.20384
0.923	2.98378
0.9235	2.83041
0.924	2.63824
0.9245	2.47031
0.925	2.29027
0.9255	2.07203
0.926	1.88895
0.9265	1.76043
0.927	1.5622
0.9275	1.40822
0.928	1.19786
0.9285	0.960832
0.929	0.783817
0.9295	0.560728
0.93	0.342489
0.9305	0.173961
0.931	0.00240216
0.9315	-0.218262
0.932	-0.458325
0.9325	-0.622003
0.933	-0.828724
0.9335	-0.95724
0.934	-1.24277
0.9345	-1.37917
0.935	-1.62348
0.9355	-1.8308
0.936	-2.00357
0.9365	-2.21939
0.937	-2.36912
0.9375	-2.57948
0.938	-2.73225
0.9385	-2.89411
0.939	-3.06385
0.9395	-3.24753
0.94	-3.43121
0.9405	-3.59792
0.941	-3.78343
0.9415	-3.95196
0.942	-4.13503
0.9425	-4.26476
0.943	-4.38115
0.9435	-4.50725
0.944	-4.67274
0.9445	-4.87643
0.945	-5.00495
0.9455	-5.13165
0.946	-5.22925
0.9465	-5.35291
0.947	-5.45415
0.9475	-5.63056
0.948	-5.75301
0.9485	-5.84031
0.949	-5.90335
0.9495	-6.08401
0.95	-6.12523
0.9505	-6.19251
0.951	-6.32042
0.9515	-6.42166
0.952	-6.5041
0.9525	-6.50834
0.953	-6.66778
0.9535	-6.63565
0.954	-6.73567
0.9545	-6.79447
0.955	-6.82842
0.9555	-6.89389
0.956	-6.93632
0.9565	-6.90782
0.957	-6.94419
0.9575	-6.9648
0.958	-7.03876
0.9585	-6.92054
0.959	-6.9557
0.9595	-6.91023
0.96	-6.87142
0.9605	-6.88294
0.961	-6.82959
0.9615	-6.79988
0.962	-6.79017
0.9625	-6.735
0.963	-6.62285
0.9635	-6.56283
0.964	-6.53676
0.9645	-6.49371
0.965	-6.35246
0.9655	-6.33305
0.966	-6.21726
0.9665	-6.17846
0.967	-6.06691
0.9675	-5.92929
0.968	-5.82926
0.9685	-5.78682
0.969	-5.66254
0.9695	-5.47097
0.97	-5.37821
0.9705	-5.29637
0.971	-5.11692
0.9715	-5.06175
0.972	-4.86775
0.9725	-4.7459
0.973	-4.59494
0.9735	-4.40034
0.974	-4.28515
0.9745	-4.14026
0.975	-4.01052
0.9755	-3.75106
0.976	-3.65466
0.9765	-3.47885
0.977	-3.26364
0.9775	-3.13208
0.978	-2.96415
0.9785	-2.78046
0.979	-2.53979
0.9795	-2.37368
0.98	-2.19726
0.9805	-1.99599
0.981	-1.8323
0.9815	-1.63346
0.982	-1.40309
0.9825	-1.24425
0.983	-1.03207
0.9835	-0.821701
0.984	-0.607093
0.9845	-0.472507
0.985	-0.271236
0.9855	-0.0523831
0.986	0.115545
0.9865	0.301661
0.987	0.473227
0.9875	0.667224
0.988	0.909719
0.9885	1.0637
0.989	1.24376
0.9895	1.43351
0.99	1.58871
0.9905	1.76634
0.991	2.03551
0.9915	2.15676
0.992	2.3556
0.9925	2.54354
0.993	2.71692
0.9935	2.87636
0.994	3.0837
0.9945	3.22738
0.995	3.40561
0.9955	3.52686
0.996	3.74753
0.9965	3.94456
0.997	4.02277
0.9975	4.26223
0.998	4.37014
0.9985	4.51564
0.999	4.68721
[truncated: 19,001 more rows]

## Sheet: Fig8
Experimental			Numerical
Ur	A/D	fvib/fn	Ur	A/D	fvib/fn
1.56712	0.000310065	0.313425	1	0.000204	0.204755
2.21636	0.00035479	0.443272	2	0.00105	0.402824
2.88798	0.000334969	0.577597	3	0.00365	0.654308
3.73871	0.000370431	0.747742	4	0.0088	0.899673
4.47749	0.000649797	0.895499	5	0.068	1.11232
4.58943	0.00157442	0.917886	6	0.042	1.30862
4.70137	0.061953	0.940274	7	0.024	1.63577
4.83569	0.0798938	0.967139	8	0.0151	1.9084
4.94763	0.0841642	0.989526	9	0.01204	2.1265
5.10434	0.0798074	1.02087	10	0.01027	2.39913
5.32822	0.0692789	1.06564
5.46254	0.0490644	1.09251
5.59687	0.0251161	1.11937
5.79836	0.0137201	1.15967
5.95507	0.0116973	1.19101
6.7834	0.00317246	1.35668
7.61174	0.00173121	1.52235
9.13409	0.00200556	1.82682
10.6117	0.00392951	2.12233

## Sheet: Fig10
Ur	rms CL	St
1	0.7705	0.204755
2	0.8859	0.201412
3	1.1502	0.221738
4	1.1516	0.223555
5	1.1469	0.222465
6	1.0582	0.218103
7	0.9753	0.233681
8	0.9626	0.231734
9	0.9296	0.242336
10	0.9046	0.239913

## Sheet: Fig13
	R = 7.5MΩ	R = 0.69MΩ	R = 15kΩ	R = 100Ω	R = Infinite
Ur	V (V)	V (V)	V (V)	V (V)	V (V)
1.48361	0.0845	0.0885	0.0384	0.0205	0.0848
2.71349	0.0882	0.0889	0.038	0.0209	0.0889
4.15499	0.0896	0.0885	0.0381	0.0212	0.0908
4.30751	0.0904	0.0895	0.0382	0.0216	0.093
4.4612	0.3067	0.2207	0.0642	0.0253	0.3025
4.61599	0.4316	0.2877	0.0844	0.0284	0.4026
4.77179	0.5391	0.3667	0.1119	0.0324	0.4513
4.92852	0.537	0.3673	0.1131	0.0324	0.6
5.08608	0.488	0.3673	0.1078	0.0319	0.441
5.2444	0.47	0.3253	0.0972	0.03	0.2925
5.40339	0.2284	0.1735	0.0597	0.0242	0.197
5.56297	0.1442	0.112	0.0449	0.0232	0.161
5.72304	0.1671	0.1148	0.042	0.0225	0.1277
7.33255	0.0958	0.0891	0.0382	0.0222	0.0951
8.89842	0.0952	0.0889	0.0379	0.0221	0.0976

## Sheet: Fig14
	R = 7.5MΩ	R = 0.69MΩ	R = 15kΩ	R = 100Ω
Ur	Power (µW)	Power (µW)	Power (µW)	Power (µW)
1.48361	0.000952033	0.0113511	0.098304	4.2025
2.71349	0.00103723	0.0114539	0.0962667	4.3681
4.15499	0.00107042	0.0113511	0.096774	4.4944
4.30751	0.00108962	0.0116091	0.0972827	4.6656
4.4612	0.012542	0.070592	0.274776	6.4009
4.61599	0.0248371	0.119958	0.474891	8.0656
4.77179	0.0387505	0.194882	0.834774	10.4976
4.92852	0.0384492	0.195521	0.852774	10.4976
5.08608	0.0317525	0.195521	0.774723	10.1761
5.2444	0.0294533	0.153362	0.629856	9.001
5.40339	0.00695554	0.0436264	0.237606	5.8564
5.56297	0.00277249	0.0181797	0.134401	5.3824
5.72304	0.00372299	0.0191001	0.1176	5.0625
7.33255	0.00122369	0.0115055	0.0972827	4.9284
8.89842	0.00120841	0.0114539	0.0957607	4.8841
